# Supplementary material for: Microfluidic Platforms for Ex Vivo and In Vivo Gene Therapy
Source: Biosensors (Basel). 2025 Aug 4;15(8):504. doi: 10.3390/bios15080504 (PMC12384408; doi:10.3390/bios15080504)
Supplement: Supplementary file 1 [file biosensors-15-00504-s001.zip]

Archive with 1 entries (1 files):
- biosensors-3705266-supplementary.pdf
